# Supplementary material for: Evaluation of the Anticancer and Biological Activities of Istaroxime via Ex Vivo Analyses, Molecular Docking and Conceptual Density Functional Theory Computations
Source: Molecules. 2023 Nov 7;28(22):7458. doi: 10.3390/molecules28227458 (PMC10672917; doi:10.3390/molecules28227458)
Supplement: Supplementary file 1 [file molecules-28-07458-s001.zip]

Archive with 1 entries (1 files):
- molecules-2645752-supplementary.pdf
